# Supplementary material for: Structural, Functional, and Metabolic Alterations in Human Cerebrovascular Endothelial Cells during Toxoplasma gondii Infection and Amelioration by Verapamil In Vitro
Source: Microorganisms. 2020 Sep 10;8(9):1386. doi: 10.3390/microorganisms8091386 (PMC7564162; doi:10.3390/microorganisms8091386)
Supplement: Supplementary file 1 [file microorganisms-08-01386-s001.zip]

Archive with 2 entries (2 files):
- Supplementary files.docx
- __MACOSX/._Supplementary files.docx
